# Supplementary material for: Outbreak of Carbapenem-Resistant High-Risk Clone ST244 of Pseudomonas aeruginosa in Dogs and Cats in Algeria
Source: Antibiotics (Basel). 2025 Feb 24;14(3):230. doi: 10.3390/antibiotics14030230 (PMC11939618; doi:10.3390/antibiotics14030230)
Supplement: Supplementary file 1 [file antibiotics-14-00230-s001.zip]

Archive with 1 entries (1 files):
- antibiotics-3491970-supplementary.docx
